# Supplementary material for: Design and Synthesis of Menthol and Thymol Derived Ciprofloxacin: Influence of Structural Modifications on the Antibacterial Activity and Anticancer Properties
Source: Int J Mol Sci. 2022 Jun 13;23(12):6600. doi: 10.3390/ijms23126600 (PMC9224473; doi:10.3390/ijms23126600)
Supplement: Supplementary file 1 [file ijms-23-06600-s001.zip]

Archive with 1 entries (1 files):
- ijms-1744115-supplementary.pdf
